# Supplementary material for: The oncolytic virus Delta-24-RGD elicits an antitumor effect in pediatric glioma and DIPG mouse models
Source: Nat Commun. 2019 May 28;10:2235. doi: 10.1038/s41467-019-10043-0 (PMC6538754; doi:10.1038/s41467-019-10043-0)
Supplement: Supplementary file 3 — Source Data [file 41467_2019_10043_MOESM3_ESM.xls]

## Sheet: Figure2
	A
			αvβ3		αvβ5		car
		TP54	54	55.6	30	60	51.52	83.38
		TP80	64	45	21	23	77.75	44
		TP83	30	65	30	20	89	100
		TP84	55	20	27	18	80	90
		DIPG IV	18	57	81.56	84.76	11.68	62.7
		CHLA-03-AA	33	15	28.8	17.5	43	49
		PBT-24	14.25	25	97.55	98	69	63
	B
		TP54		SU-DIPG IV		CHLA-03-AA		PBT-24
	MOIS	10	100	10	100	10	100	10	100
	EXP 1	82	94	43	61	89	100	84	97
	EXP2	80	100	65	85	63	85	90	100
	EXP3	79	98	60	84	62	100	85	98
C
		TP54					SU-DIPG-IV
		CHLA-03-AA
								PBT-24
	D
	DIPG IV	Tp54	Tp80	Tp83	Tp84	CHLA-03	PBT-24	SJ-GBM2	CHLA-200	SF-188
	273333300	1550000	31500000	27000000	11700000	12266670000	3433333000	1146667000	5433333000	32333330
	180000000	101000000	293333300	660000000	140000000	127000000000	90333330000	1046667000	4900000000	32000000
	243333300	62333330	373333300	756666700	150000000	15650000000	83000000000	540000000	9766666000	35333330
	E
		TP54					SU-DIPG IV
	MOIs	Viability (%)				MOIs	Viability (%)
	0	100	100	100		0	100	100	100
	5	63.5157	57.0981	60.0548		1	70	87.18	50.4308
	10	51.5394	47.6741	49.2699		5	38.1291	55.6416	28.3325
	50	32.06	30.5375	30.1259		10	30.6	52.7745	23.7202
	100	18.2295	22.6561	15.5238		25	23.151	35.4624	20.6285
						50	22.046	24.6621	18.7025
						100	10	12	9
		CHLA-03-AA					PBT-24
	MOIs	Viability (%)				MOIs	Viability (%)
	0	100	100	100		0	100	100	100
	5	86.9027	78.3427	71.0905		1	30.1178	40.4225	31.4775
	10	52.8253	53.5168	44.3183		5	29.1752	25.6244	20.5873
	25	29	45	30		10	25.6873	13.7559	20.5873
	50	14.5968	22.7079	14.6217		50	13.6125	11.2488	16.8553
	100	11.2335	3.96629	2.24215		100	12.5384	9.05164	13.9875

## Sheet: Figure3
A				B				C
	TP80				TP54				CHLA-03-AA
	Days	Control	Delta-24.RGD		Days	Control	Delta-24.RGD		Days	Control	Delta-24.RGD
	70	1			78	1			43	1
	168	1			80	1			43	1
	204	1			80	1			43	1
	217	1			80				46	1
	217	1			84				46	1
	219	1			85				46	1
	219	1			87	1			46	1
	221	1			88		1		46		1
	153		1		89	1	1		51	1
	169		1		90		1		51	1
	193		1		93				60		1
	223		1		94		1		77		1
	251		1		97		1		81		1
	350		0		97				92		1
	350		0		101	1			99		1
	350		0		101		1		120		1
	350		0		101				140		0
					102				140		0
		1=Death; 0=Survivor			104		1		140		0
					106		1		140		0
										1=Death; 0=Survivor
D				H
	PBT-24				CHLA-03-AA (15DAYS)				PBT-24 (15DAYS)
	Days	Control	Delta-24.RGD		Days	Control	Delta-24.RGD		Days	Control	Delta-24.RGD
	56	1			34		1		65	1
	67	1			38				67	1
	67	1			38	1			72	1
	72	1			38	1			75	1
	75	1			38	1			75	1
	75	1			39	1			76	1
	76	1			40	1			79	1
	79	1			40	1			80	1
	79	1			41	1			81	1
	61		1		41	1			67		1
	72		1		43		1		69		1
	83		1		44		1		81		1
	84		1		52	1	1		83		1
	98		1		57		1		90		1
	103		1		62		1		119		1
	111		1		90		0			1=Death; 0=Survivor
	150		0		90		0
	150		0			1=Death; 0=Survivor
	150		0
		1=Death; 0=Survivor

## Sheet: Figure4
	A	NP53			XFM
		0,1 MOIs	1 MOI	10 MOIs	0,1 MOIs	1 MOI	10 MOIs
		32.65	82.52	99.7	13.51	80.72	97.27
		11	45	99.3	20	56.56	96.48
		13.8	65.2	97	15.2	60.24	98.9
	B
	C
		NP53				XFM
		C	50MOIS	100MOIs	300MOIs	C	50MOIS	100MOIs	300MOIs
		100000	16333.3	28666.7	276666.7	313333	356667	383333	1133333
		113333	97666.7	193333	1800000	208667	146667	200000	1700000
		94500	83500	215000	1700000	258970	320000	226667	1133333
		NP53					XFM
	E	MOIs	Viability(%)				MOIs	Viability(%)
		0	100	100	100		0	100	100	100
		10	86.6071	86.2916	72.1881		10	82.8935	93.739	74.4618
		25	73.5577	70.0476	60.4794		25	62.4059	53.9998	49.9788
		50	62.92	61.5	60.01		50	54.3739	35.0615	40.5756
		100	64.0797	61.4897	32.3602		100	20.7141	14.797	19.4372
		300	19.8489	19.0967	7.86724		300	6.97397	4.72024	10.049

## Sheet: Figure5
B			C			D
	CD3			CD4			CD8
	Control	D24RGD		Control	D24RGD		Control	D24RGD
	770	2710		140	570		160	1600
	1290	3130		40	1330		130	2290
	1100	2750		80	710		180	1660
	360	2780		170	680		330	1500
	190	2660		160	880		150	1350
	260	3630		150	700		360	1760
					480			520
								550
E			F
	FoxP3/CD4			IFNg	CD8a	CD4
	Control	D24RGD		117.062	2.32295	0.277636
	65.9	21.7		213.822	36.9109	2.64848
	45.3	1.5		250.451	64.6136	3.63673
					30.5603	4.73132
					11.1001	3.27023
				193.778	29.1016	2.91288
G			H
	IFNg(pg/ml)			PBS					D24-RGD
	Control	D24RGD		Days	V1	V2	V3	V4	V1	V2	V3	V4
	156	2156		0	0	0	0	0	0	0	0	0
	26	2296		6	53.8325	74.3285	14.8516	0	0	14.9596	0	28.3386
	85	1565		8	9.86328	34.9862	34.9862	0	4.39508	48.898	0	196.677
				10	69.2708	50.6543	16.1332	297.138	1.62571	58.2226	0	165.827
				12	121.737	16.6978	0	373.802	41.4667	0	85.98	96.9494
				14	68.6538	67.8203	156.648	378.358	53.6799	0	130.33	125.415
				16	189.005	106.042	277.919	422.046	0	0	95.429	209.37
				18	230.247	134.085	375	549.972	0	0	97.57	159.121
				21	409.96	170.55	404.77	775.75	10	0	69.599	131.25
				23	413.579	200.68	394.1	1349.08	180	0	178.95	172.97
				25	427.34	322.1	400	1480.5	193	0	328.5	150.19
I					J					K
	Days	PBS	D24-RGD			Days	PBS	D24-RGD			Days	PBS	D24RGD
	18	1				32	1				16		1
	18	1				70		0			16		1
	20	1				1=death 0=survivor					17		1
	20	1	1								17		1
	21	1									17	1
	21	1									17	1
	22	1									20	1	1
	23	1	1								21	1	1
	24		1								22	1
	25	1	1								22	1
	25		1								23		1
	27		1								24	1	1
	28		1								25	1	1
	29	1									25	1
	34		1								26	1
	35		1								26	1
	60		0								28		1
		1=death 0=survivor									32		1
												1=death 0=survivor

## Sheet: Sup.Fig2
	A
		TP80		TP83		TP84		SF188		CHLA-200		SJ-GBM2
		10 MOIs	100 MOIs	10 MOIs	100 MOIs	10 MOIs	100 MOIs	10 MOIs	100 MOIs	10 MOIs	100 MOIs	10 MOIs	100 MOIs
		41.2	74	89	100	50	80	73.5	88	84	97	75	98
		40	76	75	91	48	75	67	90	78	100	87	100
		42	52	63	88.05	44	71	68	95	90	100	80	99
	B
			TP 80						TP 83 y TP84
			SF188			CHLA-200
											SJ-GBM2
	C
		DIPG cell lines	pHGG cell lines
		273333300	12266670000
		1550000	3433333000
		31500000	1146667000
		27000000	5433333000
		11700000	32333330
		180000000	127000000000
		101000000	90333330000
		293333300	1046667000
		660000000	4900000000
		140000000	32000000
		243333300	15650000000
		62333330	83000000000
		373333300	540000000
		756666700	9766666000
		150000000	35333330

## Sheet: Sup.Fig3
	TP80					TP83
	MOIs	Viability (%)				MOIs	Viability (%)
	0	100	100	100		0	100	100	100
	5	86	90	86		5	68	79	87
	10	67	64	71		10	63	68	60
	50	34	51	47		50	52	55	45
	100	21	25	40		100	36	36	41
	300	5	3	20		300	16	20	7.7
	TP84					JHH-DIPG1
	MOIs	Viability (%)				MOIs	Viability (%)
	0	100	100	100		0	100	100	100
	5	81.1015	92.2514	87		1	83.843	93.1042	85.654
	10	71.0583	85.3671	67		5	73.93	82.6274	76.9457
	50	51.7927	56.708	60		10	63.625	71.2093	70.256
	100	47.5882	35.0146	50		25	49.67	45.6952	50.459
	300	34.7732	23.6594	33		50	33.66	39.2368	38.1586
						100	23.07	34.5918	24.2157
						300	13.829	12.7901	12.9874
	JHH-DIPG16A					SF188
	MOIs	Viability (%)				MOIs	Viability (%)
	0	100	100	100		0	100	100	100
	1	99.69	98	90.2299		1	97.6371	88.0308	93.0919
	5	78.36	62	55.1724		5	66.8431	90.6618	84.2184
	10	56.8	39.71	46.3601		10	51.0775	44.2303	49.2919
	25	40.57	32.4	25.8621		25	14.9149	13.8442	18.8589
	50	13.13	20.52	7.58621		50	9.43289	12.619	8.03377
	100	0	0	0		100	4.03592	5	2.42375
	SJ-GBM2					CHLA-200
	MOIs	Viability (%)				MOIs	Viability (%)
	0	100	100	100		0	100	100	100
	1	99.1992	97.1786	98.6409		1	85.6588	84.0336	83.1255
	5	80.2118	92.9261	88.3966		5	50.1619	50.5267	51.0126
	10	76.4402	60	67.7014		10	32.9576	28.749	34.2565
	25	52.8546	59.3719	58.6699		25	16.2197	17.8601	19.8643
	50	24.9548	45.2282	31.8364		50	8.23941	9.19636	8.65456
	100	3.07414	13	5.50532		100	3.31649	5.17221	4.98612

## Sheet: Sup.Fig5
A
		NP53					XFM
		Days	106	104			Days	106	104
		15	1
		15	1				7	1
		15	1				7	1
		15	1				7	1
		16	1				7	1
		16	1				8	1
		18	1				8
		18	1				9
		20	1				9	1
		20	1				9
		7		1			10	1
		7		1			14	1
		13		1			15
		13		1			15		1
		9		1			17		1
		10		1			17		1
		10		1			18		1
							19		1
							19		1
							22		1
B
	Days	PBS(g)					Delta-24-RGD (g)
	0	18.4	18.1	19.1	21.6	20.5	20.6	19.8	18.6	18.8	19
	3	18	20	20.5	20.2	19.6	19.7	17.6	18.3	19	19
	6	19.6	18.4	19.8	21.6	20.9	20.5	15.4	18.8	19.4	17.8
	10	15.6	19.2	20.5	22.8	21.4	20.6	15	20.5	19.4	17.5
	15	20.7	24.8	20.6	21.4	22.3	20.7	15	20.7	20	19.3

## Sheet: Sup.Fig6
	B	CD3			CD4			CD8
		Control	D24-RGD		Control	D24-RGD		Control	D24-RGD
		53	502		0	65		0	370
		38	176		0	396		157	325
		169	462		0	103		103	219
		0	165		157	409		63	198
		0	280		103	71		0	172
		0	122		63	396		0	74
		216	363		48	140		77	259
		220	494		39	214		53	196
		155	296		173	89		19	369
	C	FoxP3/CD4			D	IFNg	CD8a	CD4
		Control	D24-RGD			247.4	70.485	1678
		0	4			228.86	1.7	1.52
		0	2.3
		0	5
		52	27.7
		43	7.3
		20	2
		89	15.6
		97	10
		37	7
	E	Control	D24-RGD
		33.1579	590.351
		38.9474	670
		7.89474	490
	F			G				H
	Days	PBS	D24-RGD		Days	Naive	D24-RGD		Days	PBS	D24-RGD
	11		1		18	1			14	1
	16	1			18	1			15		1
	16	1			19	1			15	1
	17	1			19	1			17	1
	17	1			22	1			17	1
	18	1			22	1	1		17	1
	18	1			70		0		17		1
	20	1			70		0		17		1
	20	1	1		70		0		17		1
	23	1			70		0		17		1
	25	1			70		0		18		1
	26	1							19		1
	60		0			1=Death; 0=Survivor			20		1
	60		0						20		1
	60		0						20	1
	60		0						20	1
	60		0						21	1
	60		0						21		1
	60		0						24		1
	60		0
	60		0							1=Death; 0=Survivor
		1=Death; 0=Survivor
